# Supplementary material for: Antiviral and Cytotoxic Activities of Ilex aquifolium Silver Queen in the Context of Chemical Profiling of Two Ilex Species
Source: Molecules. 2024 Jul 8;29(13):3231. doi: 10.3390/molecules29133231 (PMC11243556; doi:10.3390/molecules29133231)
Supplement: Supplementary file 1 [file molecules-29-03231-s001.zip]

Archive with 4 entries (4 files):
- Fig S1.png
- Figures S2 i S3.pdf
- Table S1.pdf
- Table S2.pdf
